# Supplementary material for: Recombinant RGD-Apoptins Decrease Human Melanoma Cell Viability
Source: Int J Mol Sci. 2025 Dec 13;26(24):12016. doi: 10.3390/ijms262412016 (PMC12732338; doi:10.3390/ijms262412016)
Supplement: Supplementary file 1 [file ijms-26-12016-s001.zip]

Archive with 1 entries (1 files):
- ijms-3992411-supplementary.pdf
